# Supplementary material for: Bioprocessed Wholegrain Spelt Flour Improves the Quality and Physicochemical Characteristics of Wheat Bread
Source: Molecules. 2023 Apr 13;28(8):3428. doi: 10.3390/molecules28083428 (PMC10146097; doi:10.3390/molecules28083428)
Supplement: Supplementary file 1 [file molecules-28-03428-s001.zip]

Archive with 1 entries (1 files):
- molecules-2342922-supplementary.pdf
